# Supplementary material for: Genetic Mouse Models to Study Pancreatic Cancer-Induced Pain and Reduction in Well-Being
Source: Cells. 2022 Aug 24;11(17):2634. doi: 10.3390/cells11172634 (PMC9454877; doi:10.3390/cells11172634)
Supplement: Supplementary file 1 [file cells-11-02634-s001.zip]

Archive with 1 entries (1 files):
- cells-1852905-supplementary.pdf
